# Supplementary material for: Fibroblasts are a site of murine cytomegalovirus lytic replication and Stat1-dependent latent persistence in vivo
Source: Nat Commun. 2023 May 29;14:3087. doi: 10.1038/s41467-023-38449-x (PMC10227055; doi:10.1038/s41467-023-38449-x)
Supplement: Supplementary file 3 — Source Data [file 41467_2023_38449_MOESM3_ESM.xlsx]

## Sheet: Figure 1c
i.p.	MCMV genome copies / 100,000 cells
	Liver
PDGFRa+ FC	69	16	71	73	48
Endothelial cells (EC)	17	24	41	38	25	44
Macrophages (Mf)	3	4	6	7	6	11

## Sheet: Figure 1e
i.p.	MCMV genome copies / 100,000 cells
	Salivary glands
PDGFRa+ FC	100	89	74	61
Endothelial cells (EC)	0	18	13	0
Epithelial cells (Epith)	0	0	23	0
Macrophages (Mf)	0	0	0	0

## Sheet: Figure 1g
i.p.	MCMV genome copies / 100,000 cells
	Spleen
PDGFRa+ FC	906.5	722	698	782.5	633.5	579.5
Endothelial cells (EC)	8	15.5	11.5	8	53.5	0
Macrophages (Mf)	7.5	4.5	9.5	2	2.5

## Sheet: Figure 1i
i.p.	MCMV genome copies / 100,000 cells
	VAT
PDGFRa+ FC	103	111	70	92	174	47
Macrophages (Mf)	106	136	235	60	90	70

## Sheet: Figure 1k
i.p.	MCMV genome copies / 100,000 cells
	Lungs
PDGFRa+ FC	0	0	7	0
Endothelial cells (EC)	112	133	245	148
Macrophages (Mf)	0	0	0

## Sheet: Figure 1l
i.p.	MCMV genome copies / 100,000 cells
	Monocytes
Bone marrow	0	0	0	2	0
Spleen	5	2	0	0

## Sheet: Figure 1o
i.p.	MCMV genome copies / 100,000 cells
	1 year post infection
Spl PDGFRa+ FC	268	442	230	374
Spl EC	7	8	6	25
LN PDGFRa+ FC	13	10	16
LN EC	98	31	13	10
VAT PDGFRa+ FC	22	26	47	53	17

## Sheet: Figure 2b
i.n.	MCMV genome copies / 100,000 cells
	Lungs
PDGFRa+ FC	255	85	140	148
Endothelial cells (EC)	8	8	16	24
Macrophages (Mf)	0	0	0	0

## Sheet: Figure 2c
i.n.	MCMV genome copies / 100,000 cells
	Salivary glands
PDGFRa+ FC	33	21	9
Endothelial cells (EC)	0	0	0
Epithelial cells (Epith)	0	0	0
Macrophages (Mf)	0	0	0

## Sheet: Figure 3c
i.p.	MCMV genome copies / 100,000 cells
	Lungs
PDGFRa+ FC	3	0	0	3
PDGFRa-PDGFRb+ FC	3	3	2	14
EC	77	104	32	95

[truncated: 8 more sheets: Figure 3d, Figure 3g, Figure 5b, Figure 5e, Figure 5f, Figure 6c, Figure 6d, Figure 6g]
